# Supplementary material for: Experimental Infection of Bundibugyo Virus in Domestic Swine Leads to Viral Shedding with Evidence of Intraspecies Transmission
Source: Transbound Emerg Dis. 2024 Jan 9;2024:5350769. doi: 10.1155/2024/5350769 (PMC12017203; doi:10.1155/2024/5350769)
Supplement: Supplementary 1 — Table S1: additional data outlining animal temperatures, pulse, and oxygen saturation. Table S2: clinical pathology findings in BDBV-infected pigs. Table S3: RT-PCR data for viral shedding. Table S4: additional virus sequence data. [file 5350769.f1.xlsx]

## Sheet: Supplement Table 1
a. Daily rectal temperatures (C)
		Day Post-Inoculation
	Pig ID	0	1	2	3	4	5	6	7	8	9	10	11	12	13	14	15	16	17	18	19	20	21	22	23	24	25	26	27	28
Cohort 1	19-15	39.3	38.4	38.7	38.1	38.8
	19-16	39.7	39.9	38.7	38.7	39.7
	19-17	39.3	39.1	38.1	38.7	38.7	38.6	38.9
	19-18	38.7	38.8	37.8	38.1	38	38.5	38.5
	19-19	39.2	39.1	37.9	38.2	38.4	38.4	38.7	38.9	39.5
	19-20	39.1	38.5	38.9	39.2	39	38.6	38.6	39.4	39.1
Cohort 2	20-20	39.2	38.9	39.3	39.2	39	39	38.4	39	39.5	39.1	39.2
	20-21	39.8	38.8	39.2	38.6	38.8	39.6	38.3	38.5	38.6	38.5	38.8
	20-22	39.1	39.3	39.2	39.3	39	39	39	38.6	38.8	38.8	38.8	39.1	39	39.5	38.9	38.9	38.3	39.5	39.1	39.1	39.5	38.9
	20-23	39.6	40.3	39	38.8	38.8	39.2	39	39.2	38.7	38.7	38.7	38.7	39	39.1	38.6	39.5	39.4	38.8	38.9	38.7	39	38.6
	20-24	39.2	40.5	40	39.7	39.1	39.1	39.2	38.6	38.8	39.3	39.6	39.3	39.5	38.9	38.6	38.9	39.9	39.1	39.1	38.8	40	39.4	40.4	40	39.4	39.3	39.4	39.7	39.5
	20-25	39.2	39.2	39.3	39.4	38.6	39.4	38.7	39.1	38.9	38.5	39.1	39.6	39.6	39.1	38.9	39.6	38.6	38.8	38.7	39.4	39.5	39.2	39.5	39.9	39.4	39.2	39.1	39	38.8
b. Pulse (bpm)
		Day Post-Inoculation
	Pig ID	0	1	2	3	4	5	6	7	8	9	10	11	12	13	14	15	16	17	18	19	20	21	22	23	24	25	26	27	28
Cohort 1	19-15	230	221	144	162	221
	19-16	163	195	225	205	208
	19-17	180	185	179	166	156	128	140
	19-18	164	155	163	210	210	230	214
	19-19	170	163	169	165	187	170	183	205	152
	19-20	234	215	234	234	236	229	221	230	173
Cohort 2	20-20	215	173	183	163	183	228	175	179	183	198	180
	20-21	195	205	207	142	188	233	172	162	180	156	203
	20-22	230	161	142	170	160	183	192	198	161	183	152	148	173	165	194	ND	ND	ND	ND	ND	ND	165
	20-23	197	221	204	225	184	227	207	192	184	192	208	212	195	214	179	ND	ND	ND	ND	ND	ND	167
	20-24	197	168	146	152	140	191	151	148	178	188	184	173	152	171	165	ND	ND	ND	ND	ND	ND	188	ND	ND	ND	ND	ND	ND	158
	20-25	186	180	165	170	164	223	208	197	188	190	193	210	200	176	166	ND	ND	ND	ND	ND	ND	173	ND	ND	ND	ND	ND	ND	152
c. Blood oxygen saturation (%)
		Day Post-Inoculation
	Pig ID	0	1	2	3	4	5	6	7	8	9	10	11	12	13	14	15	16	17	18	19	20	21	22	23	24	25	26	27	28
Cohort 1	19-15	0.99	0.98	0.99	0.99	1
	19-16	1	1	0.98	0.98	0.98
	19-17	0.97	1	1	1	1	1	1
	19-18	0.99	1	1	1	1	1	1
	19-19	1	1	1	1	1	1	1	1	1
	19-20	1	1	1	0.96	1	1	1	1	0.98
Cohort 2	20-20	1	1	1	1	1	1	0.99	1	1	1	1
	20-21	1	1	0.99	0.99	1	1	1	1	1	1	1
	20-22	0.97	1	1	1	1	1	1	0.99	0.99	0.99	0.98	0.99	0.99	1	1	ND	ND	ND	ND	ND	ND	100
	20-23	1	0.99	0.98	0.97	0.99	1	0.99	0.98	1	1	1	1	1	0.98	1	ND	ND	ND	ND	ND	ND	1
	20-24	0.97	1	0.99	1	0.95	1	1	1	1	1	0.98	0.9	0.99	1	1	ND	ND	ND	ND	ND	ND	0.98	ND	ND	ND	ND	ND	ND	0.98
	20-25	1	1	1	1	1	1	0.97	1	1	1	0.99	1	1	1	1	ND	ND	ND	ND	ND	ND	1	ND	ND	ND	ND	ND	ND	1
Supplement Table 1. Rectal temperature, pulse, and blood oxygen saturation in BDBV-infected pigs. (a) Rectal temperatures were measured in each pig daily for the duration of the study. Mild increases in temperature (>40.0C) were noted at one dpi in two animals (blue) with one of the two also having a mildly increased temperature at twenty-two dpi. The sham inoculated, transmission control animal'…

## Sheet: Supplement Table 2a
(a) Complete blood counts
Animal	DPI	WBC	LYM	MON	NEU	EOS	BAS	LYM %	MON %	NEU %	EOS %	BAS %	RBC	HGB	HCT	MCV	MCH	MCHC	RDWc	RDWs	PLT	MPV	PCT	PDWc	PDWs
		109/µl	109/µl	109/µl	109/µl	109/µl	109/µl	%	%	%	%	%	1012/µl	g/dl	%	fl	pg	g/dl	%*	fl	109/µl	fl*	%	%	fl
		9.62-25.2	5.3-17.9	0-3.7	2-10.4	0-1.3	0						5.88-8.19	8.08-11.9	28.22-39.8	43.4-64.5	12.4-19.3	27.39-31.4	10-31.10		374.3-1080.8	6.6-22.7
19-15	0	20.49	14.35	0.13	6	0	0	0.701	0.006	0.293	0	0	6.6	10.5	0.3778	57	16	27.9	0.207	47.7	528	8.8	0.0046	0.369	15.9
	1	22.57	14.38	0.11	8.08	0	0	0.637	0.005	0.358	0	0	6.63	10.7	0.3669	55	16.1	29.1	0.209	46.1	598	9.5	0.0057	0.374	15.3
	2	16.5	11.12	0.15	5.23	0	0	0.674	0.009	0.317	0	0	6.16	9.7	0.3416	55	15.7	28.4	0.209	46.1	473	9.2	0.0043	0.379	15.9
	3	21.98	14.17	0.12	7.69	0	0	0.645	0.006	0.35	0	0	6.32	9.8	0.3517	56	15.5	27.8	0.202	44.5	530	8.7	0.0046	0.35	13.7
	4	18.82	12.35	0.14	6.33	0	0	0.656	0.008	0.336	0	0	6.38	9.8	0.3517	55	15.3	27.8	0.207	45.3	569	8.2	0.0047	0.358	13.4
19-16	0	14.63	10.27	0.21	4.15	0	0	0.702	0.015	0.284	0	0	6.01	9	0.3062	51	14.9	29.3	0.307	62.5	300	7.9	0.0024	0.364	14
	1	17.97	11.42	0.11	6.44	0	0	0.636	0.006	0.358	0	0	5.79	8.4	0.2973	51	14.4	28.1	0.309	63.3	253	7.6	0.0019	0.334	12.1
	2	14.93	10.99	0.12	3.82	0	0	0.736	0.008	0.256	0	0	6.42	9.4	0.3415	53	14.6	27.4	0.304	63.3	263	6.9	0.0018	0.327	10.6
	3	14.79	10.86	0.09	3.84	0	0	0.734	0.006	0.259	0	0	5.96	8.9	0.3183	53	14.9	27.9	0.3	63.3	267	6.9	0.0018	0.327	10.6
	4	13.27	9.59	0.11	3.57	0	0	0.723	0.008	0.269	0	0	6.41	9.3	0.3361	52	14.5	27.7	0.301	61.7	355	7.1	0.0025	0.338	11.5
19-17	0	14.29	8.73	0.09	5.47	0	0	0.611	0.006	0.383	0	0	7.01	10.2	0.3706	53	14.6	27.6	0.233	49.2	650	8.8	0.0057	0.386	16.8
	1	18.9	8.85	0.12	9.93	0	0	0.468	0.006	0.526	0	0	6.67	9.8	0.3433	51	14.7	28.6	0.233	47.7	576	8.5	0.0049	0.362	14.9
	2	16.06	7.66	0.14	8.26	0	0	0.477	0.009	0.514	0	0	6.79	9.8	0.3462	51	14.4	28.2	0.238	48.4	629	8.8	0.0056	0.372	14.9
	3	20.03	8.73	0.15	11.15	0	0	0.436	0.007	0.557	0	0	6.45	9.2	0.3134	49	14.2	29.2	0.234	45.3	642	8.6	0.0055	0.353	14
	4	13.79	8.28	0.07	5.44	0	0	0.6	0.005	0.394	0	0	6.34	8.9	0.3197	50	14	27.8	0.226	45.3	670	9.2	0.0062	0.359	14.6
	5	13.01	7.54	0.18	5.29	0	0	0.58	0.014	0.407	0	0	5.73	8.2	0.2761	48	14.4	29.8	0.229	43.8	625	9.3	0.0058	0.359	14.6
	6	14.22	8	0.09	6.13	0	0	0.563	0.007	0.431	0	0	5.71	7.9	0.2694	47	13.8	29.3	0.233	43.8	553	8.5	0.0047	0.364	15.3
19-18	0	15.58	10.97	0.07	4.53	0	0	0.704	0.005	0.291	0	0	6.65	11.3	0.4077	61	17	27.7	0.199	48.4	616	8.9	0.0055	0.358	13.4
	1	20.27	10.92	0.19	9.17	0	0	0.539	0.009	0.452	0	0	6.27	10.7	0.373	59	17	28.6	0.197	46.9	528	8.1	0.0043	0.358	13.4
	2	17.12	9.44	0.14	7.54	0	0	0.552	0.008	0.44	0	0	6.3	10.9	0.3777	60	17.4	29	0.197	46.9	542	8.5	0.0046	0.345	12.1
	3	20.29	11.63	0.12	8.53	0	0	0.573	0.006	0.42	0	0	6.5	10.8	0.3837	59	16.6	28.2	0.2	46.9	565	8.5	0.0048	0.355	13.1
	4	16.77	10.2	0.09	6.47	0	0	0.608	0.006	0.386	0	0	6.55	10.8	0.3857	59	16.5	28	0.2	46.9	603	8.4	0.0051	0.327	11.5
	5	17.35	10.57	0.15	6.63	0	0	0.609	0.009	0.382	0	0	5.99	10.2	0.3542	59	17	28.8	0.2	46.9	623	9.1	0.0057	0.361	13.7
	6	14.06	8.57	0.13	5.36	0	0	0.609	0.009	0.381	0	0	5.81	9.4	0.3285	57	16.1	28.5	0.203	46.1	501	8	0.004	0.345	12.1
19-19	0	14.07	8.23	0.13	5.71	0	0	0.585	0.009	0.406	0	0	7.03	10.8	0.3837	55	15.4	28.2	0.212	46.1	662	8.6	0.0057	0.361	13.7
	1	16.19	8.58	0.17	7.44	0	0	0.53	0.01	0.46	0	0	6.86	10.3	0.3723	54	15	27.6	0.217	46.9	608	8.2	0.005	0.358	13.4
	2	14.92	8.67	0.11	6.14	0	0	0.581	0.007	0.411	0	0	7.13	10.4	0.3749	53	14.6	27.9	0.216	45.3	641	8.3	0.0053	0.348	12.5
	3	17.21	9.25	0.09	7.87	0	0	0.537	0.005	0.458	0	0	6.84	10.5	0.3628	53	15.3	28.9	0.213	45.3	576	7.8	0.0045	0.345	12.1
	4	12.5	7.99	0.11	4.4	0	0	0.639	0.009	0.352	0	0	7.16	10.2	0.3709	52	14.3	27.5	0.212	43.8	684	8.5	0.0058	0.352	12.8
	5	15.47	8.98	0.07	6.42	0	0	0.58	0.005	0.415	0	0	6.76	9.8	0.3549	53	14.5	27.7	0.209	43.8	640	8.1	0.0052	0.348	12.5
	6	15.62	8.92	0.11	6.56	0	0	0.571	0.007	0.422	0	0	6.58	9.7	0.3499	53	14.8	27.8	0.211	44.5	614	8.2	0.005	0.358	13.4
	7	18.54	9.92	0.1	8.52	0	0	0.535	0.006	0.459	0	0	6.96	10.1	0.3551	51	14.5	28.4	0.21	43	654	8.3	0.0055	0.369	14.6
	8	14.38	8.29	0.1	5.99	0	0	0.576	0.007	0.417	0	0	6.33	9.4	0.3298	52	14.8	28.4	0.21	43	604	9.2	0.0056	0.372	16.2
19-20	0	11.01	9.1	0.06	1.85	0	0	0.826	0.006	0.168	0	0	7.62	12.9	0.455	60	16.9	28.3	0.217	51.6	691	9	0.0062	0.356	14.3
	1	14.18	9.7	0.07	4.41	0	0	0.684	0.005	0.311	0	0	7.17	12	0.417	58	16.8	28.9	0.218	50.8	626	8.7	0.0054	0.353	14
	2	11.76	8.62	0.07	3.08	0	0	0.732	0.006	0.262	0	0	7.18	12	0.4174	58	16.7	28.7	0.22	51.6	645	8.8	0.0056	0.362	14.9
	3	14.33	9.55	0.12	4.66	0	0	0.666	0.009	0.325	0	0	6.99	11.5	0.4029	58	16.5	28.7	0.216	50	650	8.7	0.0057	0.361	13.7
	4	17	9.79	0.12	7.09	0	0	0.576	0.007	0.417	0	0	7.04	11.4	0.4019	57	16.2	28.4	0.223	51.6	605	8.1	0.0049	0.361	13.7
	5	15.85	10.02	0.12	5.72	0	0	0.632	0.007	0.361	0	0	6.68	10.7	0.3833	57	16.1	28	0.212	48.4	701	9.4	0.0066	0.374	15.3
	6	12.83	8.66	0.09	4.09	0	0	0.675	0.007	0.319	0	0	6.24	10.1	0.3582	57	16.1	28.1	0.216	50	684	9.8	0.0067	0.359	14.6
	7	12.12	8.09	0.15	3.88	0	0	0.667	0.012	0.32	0	0	6.26	9.9	0.354	57	15.7	27.9	0.208	46.9	657	9.1	0.006	0.379	15.9
	8	13.26	8.55	0.07	4.64	0	0	0.645	0.005	0.35	0	0	5.65	9	0.3291	58	16	27.5	0.211	49.2	620	9.2	0.0057	0.362	14.9
20-20	0	15.89	9.84	0.11	5.94	0	0	0.619	0.007	0.374	0	0	5.96	10.4	0.3261	55	17.5	32	0.214	46.9	738	9.9	0.0073	0.393	19.3
	1	19.87	12.69	0.32	6.86	0	0	0.639	0.016	0.345	0	0	5.65	9.6	0.2914	52	17	33	0.204	42.2	555	9.2	0.0051	0.383	17.7
	2	20.29	11.28	0.17	8.83	0	0	0.556	0.009	0.435	0	0	5.93	9.6	0.3052	51	16.2	31.5	0.21	43	609	9	0.0055	0.372	16.2
	3	24.4	10.54	0.14	13.73	0	0	0.432	0.006	0.563	0	0	6.02	9.8	0.3082	51	16.2	31.7	0.21	43	645	8.8	0.0057	0.379	15.9
	4	18.62	9.94	0.2	8.48	0	0	0.534	0.011	0.455	0	0	5.79	9.4	0.3031	52	16.1	30.8	0.212	43.8	643	9.3	0.006	0.376	16.8
	5	20.11	10.58	0.18	9.34	0	0	0.526	0.009	0.465	0	0	5.68	9.1	0.2971	52	16.1	30.7	0.214	44.5	641	9.4	0.006	0.389	18.7
	6	18.19	10.31	0.13	7.74	0	0	0.567	0.007	0.426	0	0	5.66	8.8	0.2914	51	15.6	30.4	0.212	43.8	526	9.9	0.0052	0.4	20.5
	7	16.56	10.52	0.15	5.89	0	0	0.635	0.009	0.355	0	0	5.7	8.9	0.2916	51	15.7	30.6	0.21	43	604	8.8	0.0053	0.374	16.5
	8	16.2	10.68	0.11	5.41	0	0	0.659	0.007	0.334	0	0	5.84	9.4	0.2973	51	16.2	31.7	0.215	43.8	690	9.2	0.0064	0.364	15.3
	9	14.39	9.52	0.06	4.8	0	0	0.661	0.006	0.333	0	0	5.71	9.2	0.2953	52	16.1	31.1	0.219	45.3	693	9.2	0.0064	0.377	15.6
	10	14.07	8.69	0.1	5.28	0	0	0.618	0.007	0.375	0	0	5.71	9.2	0.2975	52	16	30.8	0.222	46.1	640	8.9	0.0057	0.369	15.9
20-21	0	9.52	5.39	0.05	4.09	0	0	0.566	0.005	0.429	0	0	5.97	10.6	0.3583	60	17.7	29.6	0.199	47.7	576	9.7	0.0056	0.372	16.2
	1	12.58	6.89	0.2	5.49	0	0	0.548	0.016	0.436	0	0	5.6	9.6	0.3145	56	17.1	30.6	0.194	43.8	473	10	0.0048	0.376	16.8
	2	10.52	6.14	0.17	4.22	0	0	0.583	0.016	0.401	0	0	5.67	9.6	0.32	56	16.9	30	0.196	44.5	525	9.5	0.005	0.374	16.5
	3	10.26	5.84	0.15	4.3	0	0	0.568	0.014	0.418	0	0	5.54	9.3	0.3128	56	16.8	29.7	0.201	45.3	534	9.4	0.005	0.374	15.3
	4	9.87	6.16	0.17	3.53	0	0	0.624	0.018	0.358	0	0	5.37	8.9	0.3035	56	16.5	29.3	0.194	43.8	498	8.9	0.0044	0.359	14.6
	5	10.53	6.81	0.19	3.54	0	0	0.646	0.018	0.336	0	0	5.46	9.3	0.3044	56	17	30.6	0.197	43.8	448	9.1	0.0041	0.353	14
	6	11.36	7.78	0.18	3.39	0	0	0.685	0.016	0.299	0	0	5.57	9.3	0.3136	56	16.7	29.7	0.194	43.8	405	8.9	0.0036	0.341	12.8
	7	12.67	8.8	0.16	3.72	0	0	0.694	0.012	0.293	0	0	5.4	9.1	0.3024	56	16.9	30.1	0.197	43.8	349	8.4	0.003	0.35	13.7
	8	14.7	10.06	0.28	4.35	0	0	0.685	0.019	0.296	0	0	5.43	9	0.2986	55	16.7	30.3	0.195	43	353	8.7	0.0031	0.356	14.3
	9	17.79	11.86	0.33	5.6	0	0	0.667	0.019	0.315	0	0	5.08	8.4	0.2847	56	16.6	29.7	0.187	42.2	345	8.7	0.003	0.35	13.7
	10	19.22	12.13	0.27	6.82	0	0	0.631	0.014	0.355	0	0	5.6	9.3	0.3123	56	16.6	29.8	0.197	43.8	402	8.5	0.0034	0.356	14.3
20-22	0	13.42	7.61	0.07	5.74	0	0	0.567	0.005	0.428	0	0	6.39	11.3	0.3742	59	17.7	30.3	0.204	47.7	550	9.1	0.005	0.359	14.8
	1	13.54	9.55	0.17	3.83	0	0	0.705	0.013	0.282	0	0	5.88	10.2	0.3253	55	17.3	31.4	0.202	44.5	435	8.5	0.0037	0.367	15.6
	2	11.47	8.32	0.09	3.06	0	0	0.725	0.008	0.267	0	0	5.79	9.6	0.3211	55	16.5	29.8	0.197	43.8	405	8.2	0.0033	0.369	14.6
	3	12.73	9.06	0.14	3.53	0	0	0.712	0.011	0.277	0	0	5.89	9.9	0.3275	56	16.9	30.3	0.195	43	460	8.8	0.0041	0.348	12.5
	4	13.67	9.86	0.16	3.65	0	0	0.721	0.011	0.267	0	0	5.89	9.9	0.3242	55	16.9	30.7	0.2	43.8	425	8.5	0.0036	0.341	12.8
	5	13.64	9.76	0.21	3.67	0	0	0.716	0.016	0.269	0	0	5.82	9.6	0.3197	55	16.6	30.2	0.198	43	444	8.3	0.0037	0.338	12.5
	6	16.65	12.1	0.26	4.29	0	0	0.727	0.015	0.257	0	0	6.35	10.7	0.3406	54	16.9	31.4	0.201	43	474	7.8	0.0037	0.338	12.5
	7	16.11	11.48	0.27	4.37	0	0	0.712	0.017	0.271	0	0	6.22	10.7	0.3378	54	17.2	31.7	0.198	43	498	8.8	0.0044	0.358	13.4
	8	17.52	11.97	0.27	5.28	0	0	0.683	0.016	0.301	0	0	6.08	10.3	0.3308	54	16.9	31.1	0.198	43	511	8.7	0.0045	0.369	14.6
	9	15.99	10.77	0.18	5.04	0	0	0.673	0.012	0.315	0	0	6.09	10.3	0.3368	55	16.8	30.5	0.202	44.5	575	8.6	0.0049	0.352	12.8
	10	13.32	10.01	0.17	3.14	0	0	0.752	0.013	0.236	0	0	6.35	10.3	0.3437	54	16.2	29.9	0.201	43	606	9.2	0.0056	0.344	13.1
	11	15.25	11.58	0.1	3.57	0	0	0.759	0.006	0.234	0	0	6.01	9.9	0.3235	54	16.4	30.5	0.195	42.2	516	8.2	0.0042	0.355	13.1
	12	13.69	10.07	0.12	3.51	0	0	0.735	0.008	0.256	0	0	5.85	9.8	0.3126	53	16.8	31.3	0.191	40.6	506	8.6	0.0044	0.348	12.5
	13	10.67	7.41	0.11	3.15	0	0	0.695	0.01	0.295	0	0	5.67	9.3	0.3115	55	16.4	29.9	0.198	43	165	8.7	0.0014	0.372	16.2
	14	16.54	10.29	0.18	6.08	0	0	0.622	0.011	0.367	0	0	6.02	10.2	0.3237	54	17	31.5	0.193	41.4	498	8.7	0.0043	0.361	13.7
	21	13.06	8.82	0.09	4.17	0	0	0.674	0.007	0.319	0	0	6.36	10.6	0.336	53	16.7	31.7	0.189	39.8	456	9.2	0.0042	0.377	15.6
20-23	0	16.59	11.74	0.08	4.77	0	0	0.708	0.005	0.287	0	0	5.74	10.4	0.3275	57	18.1	31.8	0.207	47.7	661	8.9	0.0059	0.374	15.3
	1	12.85	7.9	0.12	4.83	0	0	0.615	0.009	0.376	0	0	5.33	8.5	0.2835	53	16	30.1	0.213	45.3	622	8.4	0.0052	0.361	13.7
	2	16.39	11.88	0.13	4.38	0	0	0.725	0.008	0.267	0	0	5.33	9	0.284	53	17	31.9	0.21	45.3	659	8.2	0.0054	0.348	12.5
	3	15.14	10.71	0.12	4.3	0	0	0.708	0.008	0.284	0	0	5.6	9.4	0.2946	53	16.8	32	0.206	43.8	707	8.2	0.0058	0.352	12.8
	4	13.96	10.67	0.07	3.22	0	0	0.765	0.005	0.231	0	0	5.16	8.4	0.2736	53	16.3	30.8	0.218	46.1	764	8.5	0.0065	0.345	12.1
	5	15.49	11.83	0.16	3.51	0	0	0.763	0.01	0.226	0	0	5.44	9.2	0.2925	54	16.8	31.3	0.215	46.1	774	8.1	0.0063	0.345	12.1
	6	14.8	9.33	0.09	5.38	0	0	0.63	0.006	0.364	0	0	5.36	8.5	0.2828	53	15.9	30.2	0.218	46.1	755	8	0.0061	0.345	12.1
	7	33.22	6.23	0.27	26.72	0	0	0.186	0.008	0.804	0	0	5.28	8.8	0.2661	50	16.7	33.2	0.213	43	154	8.6	0.0013	0.39	17.4
	8	26.55	11.5	0.27	14.78	0	0	0.433	0.01	0.557	0	0	5.23	8.7	0.2699	52	16.7	32.4	0.212	43.8	678	8.6	0.0058	0.364	14
	9	24.77	11.33	0.25	13.19	0	0	0.457	0.01	0.533	0	0	5.19	8.6	0.2712	52	16.5	31.6	0.209	43.8	680	8.3	0.0056	0.342	11.8
	10	16.26	11.66	0.19	4.43	0	0	0.716	0.012	0.272	0	0	5.31	8.5	0.2782	52	16.1	30.7	0.214	44.5	685	8.7	0.0059	0.358	13.4
	11	15.16	10.68	0.11	4.36	0	0	0.705	0.008	0.288	0	0	5.33	8.5	0.2703	51	16	31.6	0.207	42.2	596	8.1	0.0048	0.348	12.5
	12	13.06	9.59	0.07	3.4	0	0	0.734	0.006	0.26	0	0	5.52	9	0.284	51	16.2	31.6	0.21	43	545	8.1	0.0044	0.352	12.8
	13	13.27	10.53	0.1	2.64	0	0	0.793	0.008	0.199	0	0	5.62	9.2	0.2947	52	16.4	31.2	0.214	44.5	603	8.8	0.0053	0.355	13.1
	14	11.75	9.85	0.06	1.84	0	0	0.838	0.005	0.157	0	0	5.17	8.4	0.2672	52	16.3	31.6	0.207	43	508	8	0.0041	0.345	12.1
	21	11.97	9.63	0.14	2.2	0	0	0.805	0.012	0.184	0	0	5.52	8.6	0.2839	51	15.7	30.5	0.204	42.2	488	8.3	0.0041	0.361	13.7
20-24	0	13.14	8.89	0.08	4.18	0	0	0.676	0.006	0.318	0	0	6.14	10.7	0.3461	56	17.4	31	0.201	45.3	692	9.3	0.0064	0.361	13.7
	1	12.61	9.35	0.13	3.13	0	0	0.742	0.01	0.248	0	0	5.47	9	0.2971	54	16.5	30.5	0.195	42.2	293	8.5	0.0025	0.347	13.4
	2	13.23	9.77	0.12	3.34	0	0	0.739	0.009	0.252	0	0	5.43	9	0.2919	54	16.6	30.9	0.195	42.2	317	9.4	0.003	0.367	15.6
	3	13	9.8	0.22	2.96	0	0	0.754	0.017	0.229	0	0	5.56	9	0.2982	54	16.2	30.2	0.193	41.4	328	8.6	0.0028	0.353	14
	4	17.66	12.72	0.33	4.6	0	0	0.721	0.019	0.261	0	0	5.54	9	0.2963	53	16.1	30.2	0.193	41.4	402	8.8	0.0035	0.356	14.3
	5	17.84	13.17	0.44	4.23	0	0	0.738	0.024	0.237	0	0	5.68	9.5	0.3066	54	16.8	31.1	0.195	42.2	436	8.7	0.0038	0.338	12.5
	6	17.67	13.3	0.33	4.04	0	0	0.753	0.019	0.229	0	0	5.66	9.4	0.3101	55	16.7	30.4	0.198	43	492	8.7	0.0043	0.344	13.1
	7	16.82	13.64	0.19	2.99	0	0	0.811	0.011	0.178	0	0	5.63	9.5	0.2944	52	17	32.4	0.194	40.6	520	8.7	0.0045	0.355	13.1
	8	13.68	11.07	0.26	2.34	0	0	0.81	0.019	0.171	0	0	5.6	9.4	0.2873	51	16.7	32.6	0.197	40.6	515	8.9	0.0046	0.35	13.7
	9	13.87	11.22	0.19	2.46	0	0	0.809	0.014	0.177	0	0	5.84	9.6	0.3146	54	16.4	30.5	0.201	43	569	8.6	0.0049	0.358	13.4
	10	12.92	9.87	0.21	2.84	0	0	0.764	0.016	0.22	0	0	5.78	9.6	0.3177	55	16.6	30.3	0.207	45.3	509	9.2	0.0047	0.392	17.7
	11	16.29	11.67	0.27	4.35	0	0	0.716	0.017	0.267	0	0	5.76	9.6	0.2858	50	16.7	33.6	0.22	43	496	9.5	0.0047	0.41	20.9
	12	13.35	9.58	0.27	3.5	0	0	0.717	0.021	0.262	0	0	5.88	8.3	0.3211	55	14.2	25.9	0.205	44.5	488	8.4	0.0041	0.364	14
	13	11.09	8.82	0.08	2.19	0	0	0.796	0.007	0.197	0	0	5.45	9	0.3022	55	16.5	29.7	0.197	43.8	469	9.2	0.0043	0.364	15.3
	14	11.75	9.09	0.1	2.56	0	0	0.774	0.009	0.217	0	0	5.56	9.3	0.2989	54	16.7	31	0.201	43	441	8.8	0.0039	0.35	13.7
	21	13.36	8.8	0.26	4.3	0	0	0.659	0.019	0.322	0	0	6.72	11.6	0.3661	54	17.3	31.7	0.198	43	533	8.6	0.0046	0.372	14.9
	28	8.6	6.83	0.06	1.71	0	0	0.794	0.007	0.199	0	0	6.26	10.1	0.3119	50	16.1	32.3	0.193	38.3	461	8.3	0.0038	0.348	12.5
20-25	0	11.86	8.88	0.08	2.9	0	0	0.749	0.007	0.244	0	0	5.97	10.5	0.3413	57	17.6	30.8	0.219	50	671	9.8	0.0066	0.387	18.4
	1	15.15	10.39	0.14	4.62	0	0	0.685	0.009	0.305	0	0	5.7	9.7	0.3071	54	17.1	31.7	0.215	46.1	613	9.8	0.006	0.391	19
	2	13.3	9.58	0.11	3.62	0	0	0.72	0.008	0.272	0	0	5.85	10	0.3131	54	17.1	31.9	0.213	45.3	638	9.4	0.006	0.378	17.1
	3	14.62	10.42	0.35	3.88	0	0	0.713	0.024	0.264	0	0	5.89	9.8	0.3105	53	16.7	31.6	0.211	44.5	686	9.4	0.0064	0.381	17.4
	4	17.66	12.72	0.33	4.6	0	0	0.721	0.019	0.261	0	0	5.54	9	0.2963	53	16.1	30.2	0.193	41.4	402	8.8	0.0035	0.356	14.3
	5	13.92	9.42	0.25	4.24	0	0	0.677	0.018	0.305	0	0	6	10	0.3183	53	16.7	31.4	0.203	43	662	9.2	0.0061	0.386	16.8
	6	13.34	10.03	0.17	3.23	0	0	0.747	0.012	0.241	0	0	6.25	10.1	0.3356	54	16.1	30	0.206	43.8	669	9.5	0.0063	0.372	16.2
	7	11.73	9.14	0.11	2.48	0	0	0.779	0.009	0.212	0	0	5.65	9.1	0.2862	51	16.2	31.9	0.208	41.4	692	9.6	0.0067	0.362	14.6
	8	12.28	10	0.11	2.17	0	0	0.815	0.009	0.177	0	0	6.09	9.9	0.3106	51	16.2	31.8	0.213	43	631	9	0.0057	0.364	15.3
	9	12.63	10.15	0.08	2.41	0	0	0.803	0.006	0.191	0	0	5.91	9.5	0.3058	52	16.1	31.1	0.215	43.8	670	9	0.0061	0.387	18.4
	10	11.5	9.74	0.22	1.54	0	0	0.847	0.019	0.134	0	0	5.85	9.5	0.2992	51	16.3	31.9	0.213	43	653	9.7	0.0063	0.383	17.7
	11	13.68	10.06	0.14	3.48	0	0	0.735	0.011	0.254	0	0	6.08	9.5	0.3118	51	15.7	30.6	0.207	42.2	571	8.9	0.0051	0.374	16.5
	12	13.55	10.34	0.11	3.1	0	0	0.764	0.008	0.229	0	0	5.83	9.4	0.3042	52	16.1	30.8	0.207	43	542	8.9	0.0048	0.359	14.6
	13	14.46	10.81	0.15	3.49	0	0	0.748	0.011	0.241	0	0	5.91	9.5	0.2992	51	16	31.6	0.211	42.2	551	9.1	0.005	0.381	17.4
	14	13.48	10.19	0.12	3.17	0	0	0.758	0.009	0.235	0	0	5.5	8.8	0.2779	50	16.1	31.8	0.213	43	523	8.5	0.0044	0.377	15.6
	21	15.22	11.64	0.12	3.46	0	0	0.765	0.008	0.227	0	0	6.6	10.2	0.327	50	15.5	31.2	0.212	41.4	595	8.8	0.0053	0.396	18.4
	28	13.41	10.44	0.19	2.78	0	0	0.778	0.014	0.207	0	0	6.83	10.6	0.324	47	15.5	32.6	0.208	39.1	574	8.2	0.0047	0.369	14.6
**Reference from Ch 17 Handbook of Pig Medicine
*abaxis provided value
others are from ISU : https://vetmed.iastate.edu/vpath/services/diagnostic-services/clinical-pathology/testing-and-fees/reference-intervals?field_p_type_tid=287

## Sheet: Supplement Table 2b
(b) Blood chemistries
Animal	DPI	BUN	CRE	ALT	ALP	AST	TBIL	GLU	Ca+	TP	ALB	GLOB	Na+	K+	Cl-	TCO2
		mg/dL	mg/dL	U/L**	U/L**	U/L	mg/dL	mg/dL	mg/L	g/dL	g/dL	g/dL*	mEq/L	mEq/L	mmol/L	mmol/L*
		6-30	0.5-2.7	31-58	25-2119	10-300	0-1	65-150	8-12	7-8.9	3-4.5	0.4-3.3	135-150	4-7	95-110	18-32
19-15	0	5	0.9	50	339	41	0.2	98	10.4	4.9	3.3	1.6	138	3.6	106	28
	1	5	1	53	354	48	0.2	88	10.5	4.8	3.2	1.5	139	3.7	102	29
	2	3	0.8	66	353	55	0.5	95	10.7	4.8	3.2	1.6	137	3.7	103	29
	3	6	0.8	60	339	39	0.2	105	10.6	4.7	2.8	1.8	138	4	104	27
	4	6	1.1	59	362	47	0.3	85	10.7	4.9	3.1	1.7	135	3.8	103	29
19-16	0	8	1	43	403	50	0.3	90	11.5	4.9	3.4	1.6	138	4.1	104	30
	1	8	1.1	46	424	56	0.3	94	12.6	4.7	3.3	1.4	136	3.9	102	31
	2	10	1.1	46	449	55	0.5	91	11.5	5	3.3	1.6	134	3.7	97	29
	3	9	1.2	40	441	42	0.3	100	10.8	4.9	3.3	1.6	137	3.7	101	30
	4	6	0.7	48	450	57	0.5	89	10.8	5	3.3	1.7	141	3.8	107	28
19-17	0	5	0.9	69	419	58	0.2	95	10.7	5.4	3.1	2.3	147	3.7	107	27
	1	5	1.1	75	429	54	0.2	93	10.5	5.2	2.9	2.3	140	3.7	106	30
	2	4	0.8	69	446	57	0.3	99	10.9	5.3	2.9	2.4	139	3.8	106	31
	3	7	0.8	62	431	44	0.2	103	10.4	5.1	2.8	2.3	139	3.6	106	31
	4	8	0.7	65	457	42	0.2	88	10.8	5.2	2.9	2.3	137	3.4	105	31
	5	7	0.9	59	421	47	0.2	97	11.3	5.2	2.9	2.3	140	3.6	106	29
	6	7	0.8	55	377	42	0.2	87	10	4.8	2.7	2.1	140	3.4	103	32
19-18	0	7	0.8	46	310	39	0.3	86	10.4	4.7	3.1	1.6	135	3.8	107	28
	1	6	0.8	53	317	35	0.3	83	11	4.7	3.1	1.7	134	3.9	103	29
	2	7	0.7	53	316	38	0.3	82	11	4.9	3	1.9	137	3.9	103	29
	3	6	0.8	53	320	37	0.3	117	10.6	5	2.9	2	134	4	104	27
	4	7	1.2	57	335	44	0.3	78	11.3	5.2	3.1	2.1	140	3.9	103	30
	5	9	0.9	56	344	39	0.2	91	11.7	5.1	3.1	2	138	3.8	106	27
	6	6	0.9	52	317	44	0.3	108	10.5	4.7	3.2	1.5	137	4	102	32
19-19	0	5	1.3	65	413	37	0.3	85	9.9	4.6	2.7	1.8	139	3.7	106	28
	1	5	1.1	61	406	40	0.2	94	9.6	4.5	2.9	1.7	138	4.2	104	27
	2	4	1.5	68	424	39	0.4	87	9.7	4.8	2.7	2	141	3.7	105	28
	3	5	1.1	61	407	41	0.3	94	9.9	4.6	2.5	2.1	137	3.8	109	27
	4	5	1.2	71	404	35	0.2	107	10.1	4.8	2.6	2.2	139	4	102	27
	5	5	1.3	70	409	37	0.2	98	10.1	4.7	2.7	2.3	140	4	104	28
	6	7	1.3	60	350	32	0.3	92	9.7	4.5	2.8	1.6	137	3.8	104	31
	7	8	1.5	58	373	38	0.2	103	11.9	4.5	3	1.5	141	3.7	109	29
	8	7	0.9	57	410	51	0.2	84	10.7	4.4	3	1.4	140	4.2	106	30
19-20	0	7	1.1	46	316	50	0.3	100	9.9	5	3.3	1.7	139	4.1	105	27
	1	7	0.9	45	335	45	0.4	87	10.8	4.7	3	1.7	135	4.1	108	26
	2	6	1.1	47	349	53	0.3	86	10.9	4.8	3	1.8	137	4.1	108	29
	3	6	1.1	46	374	45	0.2	100	11.3	4.7	2.9	1.8	137	4.1	111	26
	4	7	1.2	50	383	53	0.3	85	10.9	4.9	3.1	1.9	136	4.1	107	29
	5	9	1.2	46	365	40	0.2	88	10.8	4.7	2.9	1.8	136	3.8	111	28
	6	7	0.9	44	339	46	0.2	89	10.8	4.7	2.9	1.8	138	3.7	111	27
	7	9	1.2	43	309	45	0.3	91	11.8	4.6	3	1.7	140	3.8	107	31
	8	11	1	39	318	39	0.3	97	11.8	4.5	2.8	1.8	137	4	110	28
20-20	0	4	0.5	42	438		0.4	78	12.5	4.9	3	1.9	144	3.6
	1	5	0.9	31	206	41	0.3	110	10.3	4.8	2.5	2.3	141	3.8	108	19
	2	3	0.5	28	200	32	0.2	100	10.5	4.9	2.5	2.4	138	3.6	105	22
	3	5	0.7	29	206	62	0.2	112	10	4.7	2.5	2.2	138	3.6	105	21
	4	6	0.9	29	221	41	0.2	110	10.1	4.7	2.6	2.1	137	3.3	104	24
	5	12	0.8	25	236	43	0.2	106	11.1	4.6	2.6	1.9	141	3.6	104	25
	6	9	0.6	34	230	48	0.2	104	10.9	4.5	2.6	1.8	136	3.6	102	27
	7	7	0.7	35	250	42	0.3	107	10.5	4.7	2.7	2	141	3.4	104	24
	8	6	0.6	36	245	39	0.2	103	10.6	4.6	2.7	1.9	139	3.6	104	26
	9	4	0.7	37	146	36	0.3	102	10.6	4.7	2.9	1.8	144	3.6	101	27
	10	9	0.8	36	256	46	0.3	101	9.9	4.6	2.8	1.9	140	3.8	103	26
20-21	0	8	0.7	40	354		0.6	85	11.2	4.8	3.1	1.7	143	4.4
	1	5	0.8	52	203	50	0.3	105	10.2	4.4	2.8	1.6	137	4.2	105	24
	2	4	0.9	51	205	43	0.3	104	10.5	4.6	2.9	1.7	141	4.1	104	26
	3	7	0.7	46	202	42	0.3	89	10	4.3	2.8	1.5	140	4.1	104	27
	4	9	0.7	48	204	50	0.3	95	10.6	4.5	3.1	1.4	138	4.1	104	27
	5	10	1	55	219	69	0.3	96	11	4.6	3.1	1.4	140	4.2	99	31
	6	9	0.6	58	207	78	0.3	95	10.5	4.6	3.2	1.4	136	4.3	101	32
	7	6	0.6	60	216	84	0.4	88	10.4	4.5	3	1.5	139	4	102	29
	8	5	1.1	57	210	80	0.4	91	10.3	4.4	3	1.4	138	3.9	100	29
	9	6	0.6	63	211	73	0.4	81	10.3	4.5	3.1	1.4	143	4.1	100	33
	10	9	1.2	67	211	66	0.3	90	10.1	4.8	3	1.8	145	3.9	101	27
20-22	0	8	0.6	49	397		0.3	60	11	5.2	3.1	2.1	144	4.1
	1	5	0.8	38	259	39	0.2	92	10.2	4.5	2.9	1.6	139	4	103	25
	2	5	1.1	40	233	49	0.4	86	9.7	4.5	2.8	1.7	139	3.8	100	27
	3	8	1	39	233	47	0.2	97	10.1	4.4	2.8	1.7	142	4	103	26
	4	8	0.9	37	221	49	0.2	104	10.1	4.5	2.7	1.8	138	3.8	103	24
	5	10	0.8	41	229	53	0.2	98	10.5	4.8	3	1.8	137	3.6	99	27
	6	9	1.1	46	269	55	0.3	94	10.8	5.2	3.4	1.8	140	3.1	5	29
	7	8	1.3	45	269	57	0.3	105	10.4	5.2	3.4	1.8	138	3	95	29
	8	7	0.5	43	251	48	0.3	102	10.9	5	3.3	1.7	147	3.3	98	30
	9	8	0.8	46	252	53	0.3	96	10.3	4.9	3.3	1.6	139	3.4	98	29
	10	6	1.1	49	246	47	0.4	86	10.3	4.8	3.4	1.4	138	3.5	99	29
	11	9	1.2	43	233	45	0.2	106	10.6	4.5	3.1	1.5	138	3.7	98	29
	12	8	0.9	40	249	41	0.3	102	10.3	4.6	3.2	1.5	140	3.6	104	28
	13	6	1.1	49	240	47	0.3	101	10.3	4.8	3.3	1.5	147	3.6	101	28
	14	7	0.9	42	254	41	0.3	107	10.5	5	3.3	1.7	139	3.4	101	27
	21	9	1.2	48	237	32	0.2	101	10	4.9	3.3	1.6	139	3.8	104	26
20-23	0	8	0.9	30	238		0.5	70	10.7	4.7	2.7	2	142	4.2
	1	5	0.8	31	120	38	0.4	84	10	5.1	2.3	2.7	139	4	102	29
	2	3	0.8	29	109	40	0.4	61	10.2	5	2.4	2.6	138	4.2	102	29
	3	6	0.7	29	128	31	0.3	83	10.1	5.2	2.5	2.7	139	4	106	26
	4	7	0.8	26	130	31	0.3	87	10.1	4.6	2.5	2.1	139	4.1	103	29
	5	8	0.8	29	155	30	0.3	94	10.8	4.7	2.7	2	139	3.8	101	30
	6	9	0.8	33	158	32	0.3	95	10.9	4.8	2.7	2.1	139	3.9	101	31
	7	7	0.9	33	167	45	0.5	52	10.4	5	2.6	2.4	142	3.9	100	29
	8	6	0.8	31	157	40	0.3	80	9.8	5	2.2	2.7	139	3.9	102	30
	9	5	1.1	37	153	36	0.4	71	10.1	4.9	2.4	2.5	138	4.1	104	29
	10	6	0.9	38	167	30	0.2	82	9.9	5.1	2.4	2.7	144	4	105	27
	11	8	1	38	172	28	0.3	87	10.7	4.7	2.4	2.3	138	4.2	102	30
	12	7	1.1	39	182	31	0.3	83	10.4	4.8	2.7	2.1	141	3.9	104	29
	13	8	0.8	40	202	31	0.3	90	10.2	4.9	2.7	2.1	141	4.2	103	29
	14	8	0.8	38	195	29	0.3	80	9.9	4.6	2.7	2	142	4	105	29
	21	7	1.5	43	173	31	0.4	81	9.5	4.6	2.9	1.7	141	3.9	104	28
20-24	0	7	0.7	44	247		0.2	81	12.1	5	3.2	1.8	140	4.1
	1	5	1	35	176	40	0.5	82	10.6	4.8	2.8	1.9	144	4.2	105	26
	2	4	0.5	27	143	31	0.4	62	7.5	3.6	1.9	1.7	113	2.7	80	22
	3	7	0.9	32	188	50	0.4	77	10.5	4.8	2.7	2.1	139	4	101	28
	4	11	0.9	36	194	47	0.2	80	10.7	4.7	2.6	2.1	140	4	102	27
	5	11	0.8	36	209	47	0.2	101	11	4.8	2.9	1.9	136	3.3	95	27
	6	9	0.9	42	203	44	0.3	88	11.8	4.9	3	1.9	141	3.3	96	31
	7	9	0.9	47	225	42	0.3	90	11.3	4.9	3	1.9	143	3.6	99	28
	8	7	0.9	54	242	44	0.3	98	11.8	4.8	3	1.8	146	3.6	100	28
	9	6	0.9	52	250	40	0.4	94	11.7	5	3.1	1.9	142	3.6	99	28
	10	7	0.7	49	243	39	0.3	93	11.4	4.7	3.1	1.5	137	3.7	97	30
	11	7	0.5	50	254	37	0.2	113	11.9	5	3.2	1.8	140	3.9	103	30
	12	8	0.8	48	261	33	0.3	98	11.5	5.1	3.3	1.8	141	3.7	97	31
	13	7	0.7	45	247	37	0.3	95	11.2	5.1	3.2	1.9	141	3.7	102	30
	14	6	0.7	45	248	39	0.3	86	11.5	5	3.2	1.9	142	3.4	103	28
	21	10	1.1	53	235	34	0.3	96	12.3	5.3	3.8	1.5	141	4	102	29
	28	7	0.8	65	210	43	0.3	91	11.7	5.3	3.7	1.6	141	4.1	101	27
20-25	0	5	0.6	44	374		0.5	64	11.7	4.3	3	1.3	138	3.9
	1	3	1	45	248	35	0.4	84	9.6	4.4	3	1.4	138	4.3	102	28
	2	4	0.9	42	227	34	0.4	81	10.2	4.4	3	1.4	139	3.9	103	28
	3	5	0.9	40	236	34	0.3	88	10.9	4.4	3	1.4	140	3.9	104	26
	4	11	0.9	36	194	47	0.2	80	10.7	4.7	2.6	2.1	140	4	102	27
	5	9	1.1	42	259	39	0.3	99	11.1	4.6	3.2	1.4	136	3.6	103	27
	6	8	0.6	50	288	43	0.3	99	10.8	4.7	3.3	1.5	138	3.9	105	26
	7	6	0.7	51	261	41	0.4	82	10.8	4.4	3.2	1.2	143	3.9	104	28
	8	7	0.8	56	286	42	0.4	83	11.2	4.5	3.3	1.2	140	4	104	27
	9	7	0.7	57	277	40	0.3	79	10.7	4.5	3.2	1.3	142	3.9	103	28
	10	8	0.8	58	281	43	0.2	92	10.4	4.5	3	1.5	139	3.5	105	26
	11	7	0.9	53	264	35	0.3	107	10.6	4.2	3.1	1.2	139	3.6	102	28
	12	6	0.6	57	260	39	0.3	89	9.9	4.3	3.1	1.2	139	3.8	105	29
	13	7	1.1	60	272	44	0.4	103	10.5	4.4	3.2	1.2	141	3.9	107	28
	14	7	0.7	55	241	37	0.3	85	10.4	4.3	3.1	1.2	139	3.8	103	27
	21	9	0.7	59	250	37	0.3	86	10.2	4.5	3.2	1.3	140	4	103	27
	28	10	1	68	254	34	0.4	95	10.6	4.5	3.4	1.2	139	4	104	28
**Reference from Ch 17 Handbook of Pig Medicine
*abaxis provided value
others are from ISU : https://vetmed.iastate.edu/vpath/services/diagnostic-services/clinical-pathology/testing-and-fees/reference-intervals?field_p_type_tid=287

## Sheet: Supplement Table 2c
(c) Blood gases
Animal	DPI	pH	pCO2	pO2	HCO3	Base Excess	sO2	TCO2	Lactate
			mmHg	mmHg	mmol/L**	mmol/L	%	mmol/L**	mmol/L
					18-27			17-26	0.5-5.5
19-15	0	7.34	49	79	26.4	1	95	28	1.96
	1	7.374	46.5	71	27.2	2	93	29	1.55
	2	7.416	43.8	120	28.1	4	99	29	1.54
	3	7.429	39.7	101	26.3	2	98	27	1.46
	4	7.432	42.4	80	28.3	4	96	30	1.7
19-16	0	7.438	41	77	27.7	4	96	29	1.23
	1	7.415	45.7	73	29.3	5	95	31	1.32
	2	7.446	40.7	171	28.1	4	100	29	2.89
	3	7.431	41.3	97	27.5	3	98	29	1.61
	4	7.365	45.4	113	25.9	1	98	27	3.15
19-17	0	7.354	49.3	70	27.5	2	93	29	2.83
	1	7.397	46.3	64	28.5	4	92	30	1.89
	2	7.431	42.2	82	28	4	96	29	1.98
	3	7.442	43	103	29.4	5	98	31	1.49
	4	7.391	49.6	107	30.1	5	98	32	1.69
	5	7.415	46.6	92	29.9	5	97	31	1.89
	6	7.397	51.9	77	31.9	7	95	33	1.98
19-18	0	7.357	49.6	65	27.8	2	91	29	1.78
	1	7.373	47.7	66	27.7	2	92	29	1.32
	2	7.411	42.6	90	27.1	2	97	28	2.28
	3	7.377	39.5	198	23.2	-2	100	24	4.15
	4	7.413	41.5	173	26.5	2	100	28	3.48
	5	7.334	46.3	102	24.6	-1	97	26	3.89
	6	7.355	58.7	233	32.8	7	100	35	2.11
19-19	0	7.38	45.5	64	26.9	2	92	28	2.08
	1	7.392	44.5	224	27.1	2	100	28	1.45
	2	7.396	43.8	92	26.9	2	97	28	1.48
	3	7.476	34.3	178	25.3	2	100	26	1.35
	4	7.406	39.5	190	24.8	0	100	26	2.88
	5	7.357	47	64	26.4	1	91	28	2.11
	6	7.418	43.1	90	27.8	3	97	29	1.9
	7	7.304	54.2	57	26.9	1	86	29	3.85
	8	7.342	52.9	94	28.7	3	97	30	2.36
19-20	0	7.31	51.9	222	26.1	0	100	28	3.43
	1	7.353	45.8	65	25.5	0	91	27	1.35
	2	7.415	38.1	118	24.4	0	99	26	1.59
	3	7.38	42.1	196	24.9	0	100	26	2.45
	4	7.378	42	99	24.7	0	98	26	3.83
	5	7.281	55.1	81	25.9	-1	94	28	3.54
	6	7.315	49.1	71	25	-1	92	26	3.97
	7	7.381	46.2	123	27.4	2	99	29	2.32
	8	7.346	45	128	24.6	-1	99	26	2.74
20-20	0	7.355	49.8	82	27.8	2	95	29	3.8
	1	7.288	42.3	194	20.3	-6	100	22	1.81
	2	7.358	43.2	68	24.3	-1	93	26	1.63
	3	7.293	42.1	72	20.4	-6	92	22	2.03
	4	7.391	41.4	181	25.1	0	100	26	1.58
	5	7.352	45.8	56	25.4	0	87	27	1.92
	6	7.467	36.4	104	26.3	3	98	27	1.9
	7	7.398	36.2	91	22.3	-3	97	23	2.26
	8	7.424	35.9	85	23.5	-1	97	25	1.82
	9	7.445	38.9	79	26.7	3	96	28	1.79
	10	7.39	46.9	233	28.4	3	100	30	1.3
20-21	0	7.412	49.3	56	31.4	7	89	33	2.94
	1	7.365	41.4	183	23.7	-2	100	25	3.09
	2	7.367	43.7	86	25.1	0	96	26	2.58
	3	7.4	43.4	78	26.9	2	95	28	1.07
	4	7.377	44.1	82	25.9	1	96	27	1.66
	5	7.399	53.4	93	33	8	97	35	1.04
	6	7.456	46.1	64	32.5	9	93	34	1.32
	7	7.431	46.7	190	31.1	7	100	33	0.93
	8	7.438	45.5	77	30.8	7	95	32	1.42
	9	7.494	45.6	71	35.1	12	95	36	0.64
	10	7.426	46.1	102	30.3	6	98	32	0.87
20-22	0	7.423	40.9	40	26.7	2	76	28	4.66
	1	7.385	43.2	63	25.7	1	91	27	1.71
	2	7.446	41.2	64	28.4	4	93	30	1.14
	3	7.356	44.4	71	24.9	-1	93	26	1.82
	4	7.299	49.3	61	24.2	-2	88	26	3.17
	5	7.446	44.1	100	30.4	6	98	32	1.44
	6	7.446	42.4	70	29.2	5	94	31	1.83
	7	7.419	47.1	84	30.5	6	96	32	4.31
	8	7.455	45.2	62	31.8	8	92	33	1.95
	9	7.46	43.5	75	31	7	96	32	2.07
	10	7.467	40.4	61	29.2	6	92	30	1.18
	11	7.5	40.9	84	31.9	9	97	33	1.1
	12	7.403	45.9	93	28.6	4	97	30	1.07
	13	7.443	45.5	127	31.1	7	99	32	1.09
	14	7.399	44.4	99	27.4	3	98	29	3.06
	21	7.404	44.2	80	27.6	3	96	29	1.77
20-23	0	7.444	42	68	28.8	5	94	30	2.35
	1	7.439	43.8	82	29.7	6	96	31	1.86
	2	7.357	54.4	69	30.5	5	92	32	1.26
	3	7.323	49	68	25.4	-1	91	27	1.79
	4	7.384	50.1	205	29.9	5	100	31	1.09
	5	7.349	59.1	164	32.5	7	99	34	1.21
	6	7.419	49.2	163	31.8	7	99	33	1.4
	7	7.54	39	146	33.3	11	99	35	0.87
	8	7.414	45.2	74	28.9	4	95	30	1.54
	9	7.462	41.5	94	29.6	6	98	31	0.81
	10	7.413	44.6	61	28.5	4	91	30	1.5
	11	7.438	48	81	32.5	8	96	34	1.13
	12	7.42	46.4	69	30.1	6	94	31	1.29
	13	7.36	50.7	52	28.6	3	84	30	2.01
	14	7.449	44	92	30.5	6	97	32	1.7
	21	7.466	42.7	101	30.8	7	98	32	1.77
20-24	0	7.338	58.3	59	31.4	6	88	33	4
	1	7.364	47.3	65	27	2	91	28	2.03
	2	7.361	53.2	96	30.1	5	97	32	1.99
	3	7.411	45.9	66	29.2	5	93	31	1.79
	4	7.353	47.1	66	26.2	1	91	28	1.6
	5	7.408	52.3	177	33	8	100	35	2.87
	6	7.449	48.3	65	33.5	9	93	35	1.4
	7	7.402	51.4	77	32	7	95	33	1.76
	8	7.406	46.8	90	29.4	5	97	31	2.33
	9	7.387	49.9	71	30	5	94	32	3.04
	10	7.031	48.7	174	12.9	-18	99	14	1.49
	11	7.267	70.4	81	32.1	5	93	34	1.5
	12	7.367	60.3	68	34.6	9	92	36	1.82
	13	7.36	55.1	213	31.1	6	100	33	1.75
	14	7.402	46.5	78	28.9	4	95	30	2.14
	21	7.354	55.3	103	30.9	5	97	33	2.46
	28	7.347	53.4	69	29.3	4	92	31	2.97
20-25	0	7.421	48.9	36	31.8	7	69	33	2.4
	1	7.334	54.4	193	28.9	3	100	31	1.8
	2	7.404	44.3	99	27.7	3	98	29	1.66
	3	7.291	56.6	78	27.3	1	93	29	2.07
	4	7.311	49.4	64	25	-1	90	26	2.61
	5	7.335	48.4	112	25.8	0	98	27	3.09
	6	7.332	47.9	85	25.3	-1	96	27	3.57
	7	7.437	44	105	29.7	5	98	31	2.16
	8	7.401	44.2	111	27.4	3	98	29	2.76
	9	7.419	44	86	28.5	4	97	30	1.89
	10	7.392	44.8	109	27.2	2	98	29	2.53
	11	7.419	47.7	214	30.9	6	100	32	1.3
	12	7.361	49.6	79	28.1	3	95	30	1.47
	13	7.294	58.6	203	28.4	2	100	30	2.33
	14	7.447	40.9	101	28.2	4	98	29	1.39
	21	7.408	46.5	108	29.3	5	98	31	1.57
	28	7.399	44.3	125	27.4	3	99	29	1.62
**Reference from Ch 17 Handbook of Pig Medicine
*abaxis provided value
others are from ISU : https://vetmed.iastate.edu/vpath/services/diagnostic-services/clinical-pathology/testing-and-fees/reference-intervals?field_p_type_tid=287

## Sheet: Supplement Tabe 3
a.
		Nasal Swab (copies/mL)
	Pig ID	19-15	19-16	19-17	19-18	19-19	19-20	20-20	20-21	20-22	20-23	20-24	20-25
Day Post-Inoculation	0
	1	770000	310000	18000	100000	36000	470000	4700		18000	22000	3400
	2	9400	32000	5800	150000	3500	61000	14000	170000	3100
	3	21000	2300		190000	5300	8500	34000	2200		17000	2100
	4	120000	51000	1600	320000	1600	7600	5800	29000	1900	4700
	5			280000	950000	5200	300000	22000	2400	2300
	6			27000	490000	19000	37000	460000			1400
	7							28000			1300
	8
	9
	10
	11
	12
	13
	14
	21
	28
b.
		Oral Swab (copies/mL)
	Pig ID	19-15	19-16	19-17	19-18	19-19	19-20	20-20	20-21	20-22	20-23	20-24	20-25*
Day Post-Inoculation	0
	1		3065.42	6188.59		2626.13		2233.01	1943.51			2061.2
	2		1052.37	2843.68
	3		24717.4	2082.97	1999.61
	4		5127.65	16388.8							1594.41
	5			2515.14	3805.51						49397.6
	6										2641.19
	7								1911.36
	8
	9
	10
	11
	12
	13
	14
	21
	28
c,
		Rectal Swab (copies/mL)
	Pig ID	19-15	19-16	19-17	19-18	19-19	19-20	20-20	20-21	20-22	20-23	20-24	20-25*
Day Post-Inoculation	0
	1	5915.61							968.315			5131.31
	2	3609.85	3101.3		2088.56
	3
	4
	5
	6
	7
	8
	9
	10
	11
	12
	13
	14
	21
	28
d.
		Blood (copies/mL)
	Pig ID	19-15	19-16	19-17	19-18	19-19	19-20	20-20	20-21	20-22	20-23	20-24	20-25*
Day Post-Inoculation	0
	1
	2
	3
	4
	5
	6
	7
	8
	9
	10
	11
	12
	13
	14
	21
	28
e.
		Nasal Wash Fluid (copies/mL)
	Pig ID	19-15	19-16	19-17	19-18	19-19	19-20	20-20	20-21	20-22	20-23	20-24	20-25*
Day Post-Inoculation	0
	1	1.37912e+06	1.38754e+06	93440.3	2.94976e+06	1.29337e+06	4.77479e+07	7598.62	17999.5	6668.16	221183
	2	812.95	53158.8	45196.8	65163.8	9471.58		1795.93	93878.2		9608.92
	3	905.231	922044		357298	4205.38	4999.15	5249.32	26031.5		171595
	4	5944.55		52917.3	333520	784.312	35630.6	9170.29	34783.9		72694.4
	5				1.39918e+06	1422.95	24755.1	41375.7	87976.4		64318.3
	6			36374.5	397966	6399.31	103657	21365.1			87756.4
	7					1850.59	2613.48	4114.33			79998.6	3528.29
	8						2042.14	10864.8			16019.4	2635.32
	9										16202.8	59965.2
	10										33652
	11
	12
	13
	14
	21
	28
f.
		Oral Fluids (copies/mL)
	Cohort	1	2
Day Post-Inoculation	0				Infectious virus recovered
	1	1.72393e+06	45962.8
	2	48350.5			Supplement Table 3. Shedding of infectious virus from BDBV-infected pigs detected by rRT-PCR and virus isolation. Nasal, oral, and rectal swabs, as well as nasal wash fluid and blood, were collected from individual animals to monitor for shedding of BDBV. Virus was readily detected in all inoculated animals by rRT-PCR in nasal swabs (a) and nasal wash fluid (e) with infectious virus being recover…
	3	25821.6	2692.47
	4	2993.26	4042.42
	5	11934.9
	6	3445.7	1326.42
	7	2471.95	14747.7
	8	741.177
	10
	11
	12
	13
	14
	15
	16
	17
	18
	19
	20
	21
	22
	23
	24
	25
	26
	27
	28
